# Supplementary material for: Cation-Exchange in Metal-Organic Framework as a Strategy to Obtain New Material for Ascorbic Acid Detection
Source: Nanomaterials (Basel). 2022 Dec 18;12(24):4480. doi: 10.3390/nano12244480 (PMC9786631; doi:10.3390/nano12244480)
Supplement: Supplementary file 1 [file nanomaterials-12-04480-s001.zip]

Archive with 1 entries (1 files):
- nanomaterials-2057652-supplementary.pdf
